# Supplementary material for: Specific volatiles of tea plants determine the host preference behavior of Empoasca onukii
Source: Front Plant Sci. 2023 Aug 31;14:1239237. doi: 10.3389/fpls.2023.1239237 (PMC10501839; doi:10.3389/fpls.2023.1239237)
Supplement: Supplementary file 4 [file Table_2.xlsx]

## Sheet: Sheet1
TABLE S4 Primers and DNA Sequencing of synthesis-related genes of specific volatiles annotated from transcriptome
Gene ID	Forward sequence	Reverse sequence	DNA Sequencing	Annotation	GenBank accession number
TEA009423	CATCGGCATTCTCACAAC	GGCTCCATCTCTTTCCTT	ATGTTGCAGACTCAAACGCACCATTCTCACCCTGTCCTAAACCTACTCCCCTGGCGGAAGCCGTTTATCTCTTCGCTGCTCCGACCAAAACAGTCTTCGCTGCGAAAACAAAATGTTTGCTTTCGCTACGTTAATAGTAATCATAGTACCACCATTAAAGCTATATCATCATCATCATCATCATCAACCTCTTCAGATCAGACTACAATCACAAGTGTTAAAACTGTTGTGACAGTTCAAGTGGCCGTTGGTGGGTTGTTGTCGAACCTTGGGTTGGACCGTGGACTCGATGATATAACTGATTTGTTTGGTAAATCAATCCTCTTGGAGCTTGTTAGCGCTGACCTTGATCCCAAGACTGGATTAGAGAAAGAAACAATAAAAGGGTATGCGCATCGG…	LOX2.1, linoleate 13S-lipoxygenase 2-1	OR179905
TEA009596	AGATTCTGTCAAGGCATACG	CCAACCCTGTTCCTCATTT	ATGCTACCAACCCTCTTCCATTCCTCATCTCCAACCAAGTCTCTCATCTTCAGTTTCATATTCTTTGGCTGCTTCAACTTCTTATTCTGGTGGGACAAAAGTTCAGAAAACAACATGGATCCAAACACTGATGAAAACAGCAACAAGAGAAGCAAACATGATGAGAAGAAGATCAAGGGAACTGTTGTGCTGATGAAGAAAAGCCTCCTCGACTTCGACGGCCTTAGCCTGCCACTTGTCGATCGGATTGAGGAGGTTGTTGGACAAAAGGTCTCCCTGCAGCTCATCAGTGCTGTCAATGGTGACCCTGGGGCTTTCACTATAACGAACTCTCACCACAATGAATTCTACCTTAAGACTGTCACCCTCGAAGGAGTTCCTGATCATGGCCAGATCCAG…	LOX1.5, probable linoleate 9S-lipoxygenase 5	OR179906
TEA008699	GGAACTCGTTAAGTCATTCG	CACAGTAACTCACCTTTCTTG	ATGTCGGCAGTGATGGCGAAAATGATGAGCATATCACCAGGTATGCCCTCACCCTCACCATCCCTAACACCGCCATCGCCGTCGTCAATTTCAGCGCCGGTCCGCACAATCCCGGGCGGCTACGGGTGGCCGGTGCTGGGTCCGATTTCCGACCGACTCGACTACTTCTGGTTCCAAGGTCCAGAAACATTCTTCAGGAAGAGAATTGAGAAACACAAGAGTACCGTGTTCCGTACAAATCTTCCCCCAACTTTTCCTTTCTTCTACGGTGTAAACCCTAACGTAGTGGCCCTGCTGGATTGCAAATCTTTCGCTCATATGTTTAATATGGAGATCGTTGAGAAGAAGAATGTTCTCGTCGGAGATTTCATGCCTAGTGTTTCCTACACCGGCGATTTG…	HPL, fatty acid hydroperoxide lyase	OR179904
TEA018669	CGCCTCTGAGATCATAGC	TTCCACAGCAATGTCTACC	ATGGCTTTTAATCGTTGGTCCATTGTGCTCCGCAATGCTATCAGCAGCAGCAGTAGAACAAACTGGTTATCAGGGGCTGCTGCTTCCTCCTCTGCTCCTTCCAATTGGAGGAGATCATTATGCCAAAATAGTGTCTCCTCGTCCTCCTCATCACCATCTTCACCGTCTGCCTCATCGTATCACTTGAATGGCGGGCCTTCCTACATGCGTGGCGTTATGTTTACCGAACCTAATAAACCTCTCTCTATTGAAGAGTTCCACATGCCTCGCCCCAAGGCTGGTGAAGTTCTCATCAAAACCAAGGCCTGCGGGGTTTGCCACTCTGATCTTCACGTAATCAAAGGTGAACTTCCATTTGCTAGCCCTTGTGTTGTGGGTCATGAGATCACAGGTGAGGTG…	CYPADH, CYP enzymes assisting alcohol dehydrogenase	OR179908
TEA015686	CCAGGTTCCATTGTTGCT	TGCTGAGACATTATCTGCTAAG	ATGGCTACTCAAGCTGCGATTGCTTGGGAAGCGAACAAGCCGTTGTCGATCGAAGACGTTCAGGTGGCTCCGCCGCAAGCCGGCGAAGTTCGAATCCAGATCCTGTTCACTGCTCTCTGCCATACTGATGCTTATACTTGGAGCGGAAAGGATCCTGAAGGTCTTTTTCCATGTATTCTTGGTCATGAAGCTGCTGGGATTGTAGAGAGTGTTGGCAAAGGTGTAACTGAAGTTAAGCCTGGAGACCATGTCATACCTTGTTACCAGGCAGAATGTAGGGAATGCAAGTTTTGCAAATCAGGGAAGACAAATTTATGTGGCAAAGTTAGGGCTGCCACTGGAGTTGGAGTCATGATGACTGACCGTAAGAGTCGTTTCTCCGTCAATGGAACTCCCATT…	ADHIII, alcohol dehydrogenase class-3	OR179907
TEA002658	TGTTGAAGTCTGTGGCTAC	CAAGAACCTCTCAGGCATAA	ATGGAGCTAGTGAGCATAGTTTTGTATCTCTTGTTAACTTTCACTTTGCTTCAAGCTTTCCTTTCACTTGTAGGAGGATCCAAAACATGTCGAAAGCTTCCGCCAGGACCCGCCCTGCTGCCAGTGGTCGGCAACCTTCTCAAGCTGGGGAACAAGCCCCATAAGTCATTGGCCGAGTTAGCAAAAACTCATGGCCCAATCATGAGTTTGAAACTCGGCCGAATTACCACAGTTGTCATTTCTTCATCAACCATGGCTAAAGAAGTTCTTCAAATACAAGACGTTGCCTTCTCGAGCCGATCCTGCCCCAACTCAGTCCACGCCCACGCCCACAACCAATACTCGGTGGTTTTTCTGCCTGTTGCAGAGCGGTGGCGCAGCCTTCGAAAAATCATGAAC…	CYP76B6, geraniol 8-hydroxylase	OR179903
TEA001435	TGACAAGCCTGGAATACAT	CAGTCACCTTAGCACCAA	ATGGAGTCATCAGCGGAGGAAGTACATGCAGTGACGGCGTTTGGATGGGCGGCCAGAGACCAGTCTGGTATACTTTCTCCTTTCAAGTTCTCAAGAAGGGCAACGGGGGGTGAAGACGTGAGGCTCAAAGTGTTGTATTGTGGTATCTGTCACACTGATCTTCACAGAATTAAAAACGACTGGGGTGACTCCAATTACCCCCTCCTCCCCGGGCATGAGATTGTTGGTGTTGTGACTGAGATCAGGTGCAAGGTTCAAAAGTTCAAAGTTGGGGACAAAGTTGGGGTGACGGGCCAGGTTGGAGCATGTCACTCATGTGACAACTGCGCCAACAATCTTGAAAATTACTGTCCCAAACTGATAGAGACCTACAATGGCACCTACCATGATGGAACAACC…	CAD, probable mannitol dehydrogenase	OR179902
TEA025455	CCTTGAAGTTGACATGAGAG	GTTCCATTCCTCCTCCAA	ATGTTTTATTCACATTTCACCTATCTTTTCCATTTTCCTTTCCAAATCCCTCCTCAAATCCCCCAACCAGACACAGCATTAATGTACCTCATGCTTGGGACAATAAAAACCATTGTTGTATCATCACCAAGTATTGCCAAAGAAGTGTTACAAAAACATGACCAAGTTTGTTCTAGCCGAACAATCCCACACACCGGCCAGGTATTCGATCATGACAAGGTTTCCATGGTATGGTTGCCTGTGTCAAGCCCTTGGCGAAGCCTTCGGAAGATATACAAAGAACACATGTTCTCTACCCATTGCCTTGATGTCGGCCAAGGCCTTAGGCAAAAAAAGGTACAAGAACTTCTTGACCATGTGAAACTAAATTGTGACAATGGCCAAGAAGTGGATATTGGG…	CYP76T24, cytochrome P450 76T24	OR179909
Camellia_sinensis_newGene_22126	TTGCTAGGATGGCTCAGT	GACAAGGCACGATATTCAGT	GTTGTCATCACAGTTTGTTAGAAATTCAGTGCAATGGCTCTTAGCCTTGTATTTCCTATCTCTCCTTATAGTACTGCCACTCTACTATATCCAAGCTCTGCCTCACATTTAGCACCCATTCATGGCCGATCCCTGCGTGCCATTCGATGCATTGTTGTTGCTGATGGACCTTGCAATCAAAAGGTCATCAGACGATCCGCCAACTACCAACCTCCCATTTGGGACCATGACTATGTGCAGTCACTTACCAGTAAATATGTGGGAGATGTATATGAAAAAAGGGCTGCAAAATTGAAGGAAGATGTGAAGATAATGCTTGAGAAAGTAGTGGATGAGGATCCATTGGATGCACTTGAGATGATTGATGACTTGCAAAGGCTTGGAGTGTTCTATCACTTC…	TPS, (-)-alpha-terpineol synthase	OR179901
β-actin	CTTCCTCATGCTATCCTCCGTCTT	ATTTCCCGTTCAGCAGTGGTG	-	Internal reference gene, Fang et al. (2022)	-
