# Supplementary material for: Specific volatiles of tea plants determine the host preference behavior of Empoasca onukii
Source: Front Plant Sci. 2023 Aug 31;14:1239237. doi: 10.3389/fpls.2023.1239237 (PMC10501839; doi:10.3389/fpls.2023.1239237)
Supplement: Supplementary file 5 [file Table_3.xlsx]

## Sheet: Sheet1
TABLE S5 Correlations between relative content (%) of volatile organic compounds of three tea plants and behavioral preference of Empoasca onukii
VOCs Name	Green tea			Red tea			White tea			Retention time (min)	Probability	r	p
	Treatment 1	Treatment 2	Treatment 3	Treatment 1	Treatment 2	Treatment 3	Treatment 1	Treatment 2	Treatment 3
Methyl salicylate	14.2	14.66	13.99	27.23	26.89	26.71	11.82	12.19	12.79	17.53	76.2	-0.7572	0.4531
trans-2-Hexenal	9.44	8.6	9.13	11.12	11.32	12.41	10.93	10.6	11	7.01	73.34	-0.9872	0.1021
cis-2-Hexenal	1.07	1.03	0.94	0	0	0	1.15	1.17	1.21	7.25	53.4	0.7527	0.4575
Hexanal	6.97	6.88	6.53	10.19	10.56	11.32	11.22	12.01	11.31	5.55	71.28	-0.8107	0.3982
Dimethyl sulfide	1.27	1.17	1.2	1.59	1.63	1.58	0.92	0.94	0.89	2.05	31.14	-0.52	0.6518
2-Butanol	0	0	0	1.73	1.66	1.79	0.84	0.79	0.81	2.5	75.64	-0.9992	0.0625
Isovaleraldehyde	1.06	0.9	1	1.61	1.57	1.51	0.97	0.93	1.03	2.98	49.24	-0.8253	0.382
2-Methylbutyraldehyde	0.94	0.83	0.9	1.53	1.49	1.69	0.87	0.81	0.93	4.31	59.79	-0.8196	0.3884
1-Penten-3-ol	1.72	1.4	1.6	1.83	1.79	1.77	1.38	1.28	1.23	3.37	55.26	-0.4041	0.7351
2-Ethylfuran	1	0.9	1.06	1.66	1.53	1.59	0.89	0.79	0.93	3.59	25.38	-0.7377	0.4719
3-Methyl-1-butanol	0	0	0	0	0	0	0.84	0.89	0.9	4.26	63.22	-0.0614	0.9609
2-Methyl-1-butanol	0	0	0	0	0	0	0.89	0.83	0.86	4.31	58.34	-0.0614	0.9609
cis-2-Penten-1-ol	1.2	0.93	1	1.55	1.49	1.63	0.93	0.86	1.02	5.11	44.86	-0.7413	0.4684
Hexanol	3.61	4.07	4.23	0.9	1.12	0.71	2.01	2.07	2.21	5.55	87.56	0.9978	0.0421*
trans-Linalool oxide	16.6	15.93	16.13	6.73	7.69	7.56	11.79	12.46	12.03	14.17	69.97	0.9948	0.0651
cis-Linalool oxide	8.15	7.66	8.12	3.36	3.4	3.33	4.93	5	4.97	13.67	70.24	0.9984	0.0712
Linalool	6.13	9.37	10.18	2.63	2.16	1.75	4.54	5.27	4.12	14.63	92.14	0.9976	0.0445*
Benzaldehyde	0	0	0	0	0	0	1.74	1.69	1.56	10.5	28.22	-0.0614	0.9609
β-Myrcene	1.23	1.18	1.08	1.73	1.67	1.53	1.28	1.27	1.17	11.16	47.16	-0.9095	0.273
Decane	1.05	1	0.94	0	0	0	1.06	1	0.97	11.35	50.12	0.8289	0.3779
Limonene	0.97	1.03	1.13	1.53	1.49	1.43	0.9	0.86	0.88	12.29	68.43	-0.6634	0.5382
α-Pinene	0	0	0	0	0	0	0.93	0.91	0.95	12.62	64.33	-0.0614	0.9609
trans-β-Ocimene	1.05	1.11	1.13	0	0	0	0.9	0.89	1.01	12.95	59.72	0.9043	0.2807
Benzyl alcohol	0	0	0	2.67	2.57	2.61	1.85	1.93	1.88	13.16	33.47	-0.9822	0.1202
Hendecane	2.68	3.07	2.89	1.59	1.43	1.44	2.89	3.02	2.77	14.43	40.28	0.8303	0.3764
4,8-Dimethyl-1,3,7-nonatriene	0.95	1.03	1.14	1.53	1.47	1.49	1.01	0.98	0.99	14.99	17.05	-0.7813	0.4291
Phenethyl alcohol	1.79	1.83	1.69	1.39	1.53	1.33	1.04	0.98	1	15.52	24.62	0.5137	0.6566
cis-3-Hexenyl butyrate	0	0	0	0	0	0	0.93	0.94	1.01	17.08	39.48	-0.0614	0.9609
α-Terpineol	0	0	0	0	0	0	0.9	0.87	0.88	17.41	21.46	-0.0614	0.9609
β-Cyclocitral	0	0	0	0	0	0	1.09	1.11	1.35	18.15	12.47	-0.0614	0.9609
cis-3-Hexenyl 2-methylbutyrate	0.57	0.55	0.61	1.43	1.59	1.49	1.1	1.18	1.23	18.37	74.13	-0.9996	0.0639
Nerol	0.83	0.8	0.73	1.74	1.81	1.76	1.38	1.33	1.57	18.48	53.72	-0.9936	0.0723
(Z)-Citral	0	0	0	1.55	1.61	1.51	1.03	1.1	1.31	18.79	63.79	-0.9822	0.1202
Geraniol	6.85	5.75	4.35	1.87	1.37	0.86	4.97	2.76	2.81	19.28	95.03	0.9981	0.0391*
(E)-Citral	4.1	3.9	3.97	3.35	3.4	3.26	3.14	3.18	3.06	19.6	74.59	0.7664	0.4441
Methyl geranate	0	0	0	0	0	0	0.91	0.89	1.03	21.03	30.15	-0.0614	0.9609
β-bourbonene	0.82	0.76	0.81	0	0	0	0	0	0	22.59	22.86	0.8951	0.2942
Tetradecane	0	0	0	0	0	0	0.9	0.93	1.03	22.86	31.75	-0.0614	0.9609
β-Caryophyllene	0.64	0.55	0.7	0	0	0	0	0	0	23.51	43.18	0.8951	0.2942
β-Lonone	0	0	0	1.37	1.27	1.35	0	0	0	25.19	29.34	-0.8337	0.3724
Pentadecane	0	0	0	1.57	1.49	1.53	1.09	1.11	1.12	25.35	58.43	-0.9822	0.1202
α-Farnesene	0.78	0.73	0.75	1.49	1.53	1.56	0	0	0	25.66	47.28	-0.456	0.6986
δ-Cadinene	0.6	0.5	0.4	0	0	0	0	0	0	26.05	14.51	0.8951	0.2942
Nerolidol	1.73	1.88	1.67	1.53	1.47	1.5	2.04	2.18	2.18	27.04	62.34	0.3512	0.7713
