# Supplementary material for: Specific volatiles of tea plants determine the host preference behavior of Empoasca onukii
Source: Front Plant Sci. 2023 Aug 31;14:1239237. doi: 10.3389/fpls.2023.1239237 (PMC10501839; doi:10.3389/fpls.2023.1239237)
Supplement: Supplementary file 6 [file Table_4.xlsx]

## Sheet: Sheet1
TABLE S6 Expression of Lipoxygenase genes and monoterpene synthase genes of leaves in three potted tea plants
Pahtway	Gene ID	Fragments per kilobase of exon model per million mapped fragment (FPKM)									Annotation
		Green tea			Red tea			White tea
		Treatment 1	Treatment 2	Treatment 3	Treatment 1	Treatment 2	Treatment 3	Treatment 1	Treatment 2	Treatment 3
Lipoxygenase pahtway	TEA011776	193.19	149.887	179.055	394	577.873	339.137	205.064	175.899	124.862	Linoleate 13S-lipoxygenase 2-1, chloroplastic OS=Solanum tuberosum OX=4113 GN=LOX2.1 PE=1 SV=1
	TEA009423	1345.53	2393.2	1010.55	572.958	486.091	647.239	784.031	1046.26	853.997	Linoleate 13S-lipoxygenase 2-1, chloroplastic OS=Solanum tuberosum OX=4113 GN=LOX2.1 PE=1 SV=1
	TEA007476	0	0	0.242094	0.379881	3.57217	0.733617	0.301914	0	0.447374	Linoleate 13S-lipoxygenase 2-1, chloroplastic OS=Solanum tuberosum OX=4113 GN=LOX2.1 PE=1 SV=1
	TEA015727	16.6296	16.2015	18.2767	25.9973	33.5855	26.6267	18.3852	25.1079	18.7736	Probable linoleate 9S-lipoxygenase 5 OS=Solanum tuberosum OX=4113 GN=LOX1.5 PE=2 SV=1
	TEA033822	27.864	29.6902	26.6059	42.0436	38.4449	42.4264	38.5226	36.6926	31.7757	F-box protein At1g55000 OS=Arabidopsis thaliana OX=3702 GN=At1g55000 PE=1 SV=1
	TEA020832	0.193083	0.915708	0.303551	0.041344	0.139335	0.083309	0.233581	0.115859	1.3889	Linoleate 13S-lipoxygenase 3-1, chloroplastic OS=Solanum tuberosum OX=4113 GN=LOX3.1 PE=1 SV=1
	TEA009596	151.697	206.228	140.635	117.927	95.9574	130.809	180.026	110.297	116.656	Probable linoleate 9S-lipoxygenase 5 OS=Solanum tuberosum OX=4113 GN=LOX1.5 PE=2 SV=1
	TEA003727	5.93222	7.53506	8.06704	82.9408	212.881	61.2545	19.6024	10.1954	8.65909	Linoleate 13S-lipoxygenase 2-1, chloroplastic OS=Solanum tuberosum OX=4113 GN=LOX2.1 PE=1 SV=1
	TEA020304	20.2714	22.3577	20.8695	21.7953	24.8989	19.2927	20.5867	22.4232	28.512	Lipoxygenase 6, chloroplastic OS=Arabidopsis thaliana OX=3702 GN=LOX6 PE=2 SV=1
	TEA014386	3.12745	2.90801	2.74543	3.61937	3.42016	3.29415	3.49868	3.56927	2.81081	Probable linoleate 9S-lipoxygenase 5 OS=Solanum tuberosum OX=4113 GN=LOX1.5 PE=2 SV=1
	TEA033436	24.8551	20.4287	24.8673	37.095	35.905	37.8747	27.0276	29.397	19.8174	Probable linoleate 9S-lipoxygenase 5
	TEA027370	1.45389	1.54469	0.746001	1.55276	0.860364	1.20984	1.28673	0.942654	1.41901	Linoleate 9S-lipoxygenase 6 (Fragment) OS=Solanum tuberosum OX=4113 GN=LOX1.6 PE=1 SV=1
	TEA025499	4.5129	5.90287	2.66953	2.14705	0.697629	2.1426	17.4049	14.8343	12.074	Probable linoleate 9S-lipoxygenase 5 OS=Solanum tuberosum OX=4113 GN=LOX1.5 PE=2 SV=1
	TEA011765	24.2395	31.6763	33.1962	540.289	1247.14	424.332	111.303	50.4409	37.4275	Linoleate 13S-lipoxygenase 2-1, chloroplastic OS=Solanum tuberosum OX=4113 GN=LOX2.1 PE=1 SV=1
	TEA012289	36.555	52.1717	30.0938	13.8655	23.4812	11.8843	17.9135	20.0129	11.3046	Linoleate 13S-lipoxygenase 3-1, chloroplastic OS=Solanum tuberosum OX=4113 GN=LOX3.1 PE=1 SV=1
	TEA009430	0.117497	0.064845	0.201736	0.083866	0	0.121086	0	0	0.071925	Linoleate 13S-lipoxygenase 2-1, chloroplastic OS=Solanum tuberosum OX=4113 GN=LOX2.1 PE=1 SV=1
	TEA008699	490.879	527.578	474.708	290.642	290.275	292.32	314.649	314.909	480.631	Fatty acid hydroperoxide lyase, chloroplastic OS=Solanum lycopersicum OX=4081 GN=HPL PE=1 SV=1
	TEA001359	4.04528	7.94677	2.17602	0.381671	0	1.47139	6.26746	2.61197	7.94691	Alcohol dehydrogenase OS=Malus domestica OX=3750 GN=ADH PE=2 SV=1
	TEA029314	1.36543	2.71296	1.28489	16.1199	14.31	19.0762	1.87913	1.25496	2.50312	Alcohol dehydrogenase 1 OS=Petunia hybrida OX=4102 GN=ADH1 PE=1 SV=1
	TEA025119	0	0.149148	0	0.131644	0	0	0	0	0	Alcohol dehydrogenase-like 3 OS=Arabidopsis thaliana OX=3702 GN=At1g32780 PE=2 SV=1
	TEA015955	25.4306	21.4876	22.8888	20.6831	18.8474	19.6495	24.3679	30.0572	26.9286	Alcohol dehydrogenase GroES-like domain
	TEA011074	3.32531	3.63437	0.067988	0	4.34283	3.69001	0	3.50406	0	Zinc finger CCCH domain-containing protein 6 OS=Arabidopsis thaliana OX=3702 GN=At1g19860 PE=1 SV=1
	TEA030180	0	0	0	0	0	0	0	0	0	Alcohol dehydrogenase class-3 OS=Pisum sativum OX=3888 PE=1 SV=1
	TEA010675	9.56705	13.4143	9.92732	23.9831	23.3769	21.2146	12.4851	14.1758	12.8227	Alcohol dehydrogenase-like 7 OS=Arabidopsis thaliana OX=3702 GN=At5g42250 PE=2 SV=1
	TEA016046	0	0	0	0	0	0	0	0	0.037815	Alcohol dehydrogenase 2 OS=Solanum tuberosum OX=4113 GN=ADH2 PE=2 SV=1
	TEA033678	7.58476	7.35711	7.21111	2.75665	1.56732	3.49126	10.0856	8.22048	13.0713	Alcohol dehydrogenase-like 6 OS=Arabidopsis thaliana OX=3702 GN=At5g24760 PE=2 SV=2
	TEA031702	1.2675	1.36322	0.741975	0	0.402648	1.13968	1.82216	0.336669	1.50356	Alcohol dehydrogenase OS=Malus domestica OX=3750 GN=ADH PE=2 SV=1
	TEA031721	0.329499	0	0.514142	0	0	0	0	0	0.273836	Alcohol dehydrogenase 2 OS=Solanum tuberosum OX=4113 GN=ADH2 PE=2 SV=1
	TEA031720	2.63337	5.3898	2.00192	1.1639	1.58131	3.32115	6.37141	2.79249	6.70033	Alcohol dehydrogenase 2 OS=Solanum tuberosum OX=4113 GN=ADH2 PE=2 SV=1
	TEA010963	15.6492	31.097	12.2533	2.54862	2.64911	12.2226	32.2479	15.1978	21.3325	Alcohol dehydrogenase OS=Malus domestica OX=3750 GN=ADH PE=2 SV=1
	TEA030191	0	0	0	0	0	0	0	0	0	Alcohol dehydrogenase class-3 OS=Oryza sativa subsp. indica OX=39946 GN=ADHIII PE=3 SV=1
	TEA018669	50.7484	51.4521	44.0732	35.6795	34.9119	37.8325	40.734	46.0869	32.9878	CYP enzymes assisting alcohol dehydrogenase OS=Catharanthus roseus OX=4058 GN=CYPADH PE=1 SV=1
	TEA028510	1.72348	6.76383	2.05043	0.921505	0.621549	4.81406	3.1069	2.06108	5.77647	Alcohol dehydrogenase OS=Malus domestica OX=3750 GN=ADH PE=2 SV=1
	TEA006862	45.6333	51.549	46.7909	42.0853	39.9337	40.8204	34.2304	29.8834	37.7858	Alcohol dehydrogenase class-3 OS=Oryza sativa subsp. indica OX=39946 GN=ADHIII PE=3 SV=1
	TEA015686	186.276	175.305	170.757	107.19	90.8116	113.013	101.554	161.745	113.013	Alcohol dehydrogenase class-3 OS=Oryza sativa subsp. indica OX=39946 GN=ADHIII PE=3 SV=1
	TEA007219	0.34495	0.826116	0.379503	1.74534	0.243041	0.638549	2.32277	1.60712	1.99998	Alcohol dehydrogenase-like 1 OS=Arabidopsis thaliana OX=3702 GN=At1g22430 PE=2 SV=1
	TEA020230	0	0	0	0	0	0	0	0	0	Alcohol dehydrogenase 1 OS=Oryza sativa subsp. indica OX=39946 GN=ADH1 PE=2 SV=1
	TEA014496	4.23776	4.2855	3.11617	3.20872	2.13978	2.83541	1.97891	2.02488	3.15057	Alcohol dehydrogenase class-3 OS=Oryza sativa subsp. indica OX=39946 GN=ADHIII PE=3 SV=1
	TEA016726	0	0	0	0	0.132576	0	0	0.029475	0	Alcohol dehydrogenase 1 OS=Petunia hybrida OX=4102 GN=ADH1 PE=1 SV=1
	TEA002825	0	0	0	3.05882	3.12389	2.79402	0	0	0	Alcohol dehydrogenase OS=Malus domestica OX=3750 GN=ADH PE=2 SV=1
	TEA005845	0	0	0	0	0	0	0	0	0.044758	Alcohol dehydrogenase-like 1 OS=Arabidopsis thaliana OX=3702 GN=At1g22430 PE=2 SV=1
	TEA029320	3.76304	7.4385	4.08535	31.3731	26.0197	24.5987	23.3046	13.2832	4.2241	Alcohol dehydrogenase OS=Malus domestica OX=3750 GN=ADH PE=2 SV=1
	Camellia_sinensis_newGene_4795	11.9221	24.9713	11.3206	272.937	647.855	196.038	78.4863	24.8529	36.6652	Linoleate 13S-lipoxygenase 2-1, chloroplastic OS=Solanum tuberosum OX=4113 GN=LOX2.1 PE=1 SV=1
	Camellia_sinensis_newGene_26906	1.16979	0.7671	0.890216	0.786562	0.766911	0.803779	1.08159	1.22989	1.07622	Probable linoleate 9S-lipoxygenase 4
	Camellia_sinensis_newGene_13591	0.986375	1.21222	1.13193	0.52449	0.964628	0.63082	1.18595	1.0085	1.41939	Alcohol dehydrogenase class-3 OS=Arabidopsis thaliana OX=3702 GN=ADH2 PE=1 SV=2
	Camellia_sinensis_newGene_21472	3.24646	0.791091	3.87247	0.338106	4.5802	7.94833	0.909172	2.38171	3.01327	Alcohol dehydrogenase-like 7 OS=Arabidopsis thaliana OX=3702 GN=At5g42250 PE=2 SV=1
	Camellia_sinensis_newGene_23993	1.58021	2.82898	0.886482	0	0	0.925486	2.27647	1.43219	2.77522	Alcohol dehydrogenase OS=Fragaria ananassa OX=3747 GN=ADH PE=3 SV=2
	Camellia_sinensis_newGene_35618	0	1.23269	0	0.427329	0	0.720128	0.554279	0.765966	0.697526	Alcohol dehydrogenase OS=Malus domestica OX=3750 GN=ADH PE=2 SV=1
	Camellia_sinensis_newGene_23995	0	0	0	0	0	0	0	0	0.467204	Alcohol dehydrogenase 3 OS=Hordeum vulgare OX=4513 GN=ADH3 PE=3 SV=1
	Camellia_sinensis_newGene_33275	0.331044	0.463457	0.797037	0.372371	0.525794	0.063164	0.069197	0.359437	0	Alcohol dehydrogenase-like 3 OS=Arabidopsis thaliana OX=3702 GN=At1g32780 PE=2 SV=1
	Camellia_sinensis_newGene_35617	2.6285	8.27766	3.41782	0	0.671947	2.54506	8.25247	4.05639	9.14552	Alcohol dehydrogenase 2 OS=Solanum lycopersicum OX=4081 GN=ADH2 PE=2 SV=2
	Camellia_sinensis_newGene_27469	0.899002	1.46292	0.76033	0.765694	0.102671	0.333339	0	0.389742	0.149078	Alcohol dehydrogenase-like 6 OS=Arabidopsis thaliana OX=3702 GN=At5g24760 PE=2 SV=2
	Camellia_sinensis_newGene_23994	0.902271	3.28946	0.435933	0.35148	0.141037	2.29286	2.06833	0	2.03195	Alcohol dehydrogenase 1 OS=Solanum tuberosum OX=4113 GN=ADH1 PE=1 SV=1
Monoterpenoid biosynthesis pahtway	TEA025466	0	0	0	0	0	0	0.03558	0	0	Cytochrome P450 76T24 OS=Catharanthus roseus OX=4058 GN=CYP76T24 PE=2 SV=1
	TEA010300	0	0	0	0	0	0	0	0	0	Probable mannitol dehydrogenase OS=Fragaria ananassa OX=3747 GN=CAD PE=2 SV=1
	TEA031754	0.012182	0	0	0.08185	0.11779	0.28639	0	0	0.057988	Monoterpene synthase OS=Santalum album OX=35974 GN=MonoTPS1 PE=3 SV=1
	TEA004606	1.36856	0	0.596304	0.413874	0	0.32143	0.108377	0	12.7649	Beta-bisabolene synthase OS=Santalum austrocaledonicum OX=293154 PE=2 SV=2
	TEA000393	0	0.484291	0.160305	0.756814	0.257452	0.299662	0.998332	1.05402	0.266931	Probable mannitol dehydrogenase OS=Fragaria ananassa OX=3747 GN=CAD PE=2 SV=1
	TEA000402	12.0281	2.70133	1.95839	20.0257	25.4804	9.29607	23.971	47.942	3.42284	Probable mannitol dehydrogenase OS=Fragaria ananassa OX=3747 GN=CAD PE=2 SV=1
	TEA020791	0.70584	0.845996	0.428557	0	0	0	0	0.07198	0.381104	Geraniol 8-hydroxylase OS=Catharanthus roseus OX=4058 GN=CYP76B6 PE=1 SV=1
	TEA012442	1.37943	1.71842	1.49525	0.925007	1.29873	1.94556	2.81025	1.66079	1.23511	Probable mannitol dehydrogenase OS=Fragaria ananassa OX=3747 GN=CAD PE=2 SV=1
	TEA020189	0	0	0	0	0	0	0	0	0	Geraniol 8-hydroxylase OS=Catharanthus roseus OX=4058 GN=CYP76B6 PE=1 SV=1
	TEA002658	100.801	88.5799	138.619	45.9341	37.2377	65.0806	69.3937	60.8289	92.6729	Geraniol 8-hydroxylase OS=Catharanthus roseus OX=4058 GN=CYP76B6 PE=1 SV=1
	TEA030698	0	0	0	0	0	0	0	0	0.097955	Cytochrome P450 76C1 OS=Arabidopsis thaliana OX=3702 GN=CYP76C1 PE=2 SV=1
	TEA032709	0	0	0	0	0	0	0	0	0	(-)-alpha-terpineol synthase OS=Vitis vinifera OX=29760 PE=1 SV=1
	TEA032199	0.911616	1.21006	0.659035	2.7047	1.00707	3.54502	1.09599	3.44057	0.87223	Probable mannitol dehydrogenase OS=Fragaria ananassa OX=3747 GN=CAD PE=2 SV=1
	TEA032731	0	0	0	0	0	0	0	0	0	(-)-alpha-terpineol synthase OS=Vitis vinifera OX=29760 PE=1 SV=1
	TEA031687	13.1473	11.1583	13.6854	37.8583	63.2589	30.7017	17.0717	10.4336	6.22022	Geraniol 8-hydroxylase OS=Catharanthus roseus OX=4058 GN=CYP76B6 PE=1 SV=1
	TEA020413	0	0	0	0	0	0	0	0	0	Geraniol 8-hydroxylase OS=Swertia mussotii OX=137888 GN=CYP76B10 PE=1 SV=1
	TEA002328	2.54556	1.22822	3.17713	6.23778	4.51418	5.40324	1.80516	2.32538	7.0905	(+)-neomenthol dehydrogenase OS=Arabidopsis thaliana OX=3702 GN=SDR1 PE=1 SV=1
	TEA018278	0	0	0	0.483214	0.608715	2.00667	0.746924	0.99315	0.865044	Probable mannitol dehydrogenase OS=Fragaria ananassa OX=3747 GN=CAD PE=2 SV=1
	TEA023784	0	0	0	0	0	0	0	0	0	(-)-alpha-terpineol synthase OS=Vitis vinifera OX=29760 PE=1 SV=1
	TEA026304	0	0.042838	0	0	0	0	0	0	0	Ferruginol synthase OS=Salvia miltiorrhiza OX=226208 GN=CYP76AH1 PE=1 SV=1
	TEA019680	0.483711	0.568907	1.03655	1.12003	0.34985	0.883843	0.543969	1.9714	0.550571	Probable mannitol dehydrogenase OS=Fragaria ananassa OX=3747 GN=CAD PE=2 SV=1
	TEA014219	0	0	0	2.02878	1.58211	1.73538	0	0	0	(-)-alpha-terpineol synthase OS=Vitis vinifera OX=29760 PE=1 SV=1
	TEA030379	0	0	0	0	0	0	0	0	0.08835	(-)-alpha-terpineol synthase OS=Vitis vinifera OX=29760 PE=1 SV=1
	TEA017402	0	0	0	0	0	0	0	0	0	(+)-neomenthol dehydrogenase OS=Arabidopsis thaliana OX=3702 GN=SDR1 PE=1 SV=1
	TEA006254	0	0	0.233638	1.08739	0.763718	0.95908	0.221729	0.120299	0	8-hydroxygeraniol dehydrogenase OS=Catharanthus roseus OX=4058 GN=10HGO PE=1 SV=1
	TEA018106	0	0	0	0	0	0	0.150508	0	0	Geraniol 8-hydroxylase OS=Catharanthus roseus OX=4058 GN=CYP76B6 PE=1 SV=1
	TEA032966	14.0441	17.1984	15.4312	14.0335	19.0619	8.67037	13.0221	11.354	24.6484	Probable mannitol dehydrogenase OS=Fragaria ananassa OX=3747 GN=CAD PE=2 SV=1
	TEA001435	25.1272	22.3302	21.1219	17.2732	15.6776	23.1105	18.86	21.2838	21.1811	Probable mannitol dehydrogenase OS=Fragaria ananassa OX=3747 GN=CAD PE=2 SV=1
	TEA010310	1.30705	0.877294	1.42331	4.91463	1.89281	2.38112	5.6402	6.60215	0.581428	8-hydroxygeraniol dehydrogenase OS=Catharanthus roseus OX=4058 GN=10HGO PE=1 SV=1
	TEA023157	0	0	0	0	0	0	0	0	0	(-)-alpha-terpineol synthase OS=Vitis vinifera OX=29760 PE=1 SV=1
	TEA009450	0	0	0	0	0	0	0	0	0	Terpene synthase 10 OS=Ricinus communis OX=3988 GN=TPS10 PE=2 SV=1
	TEA022393	0	0	0	0	0	0.239432	0.218018	0.128632	0	Probable mannitol dehydrogenase OS=Fragaria ananassa OX=3747 GN=CAD PE=2 SV=1
	TEA014987	0	0	0	0	0	0	0	0	0	Probable terpene synthase 9 OS=Ricinus communis OX=3988 GN=TPS9 PE=3 SV=1
	TEA001530	0.322227	0.122327	0.575733	2.01745	1.03055	1.13275	0.095433	0.122763	0	Geraniol 8-hydroxylase OS=Swertia mussotii OX=137888 GN=CYP76B10 PE=1 SV=1
	TEA009212	0	0	0.201151	0.131172	0.175114	0.041566	0.126997	0.614495	0.061317	Geraniol 8-hydroxylase OS=Catharanthus roseus OX=4058 GN=CYP76B6 PE=1 SV=1
	TEA026152	0	0	0	0	0	0	0	0	0	Beta-bisabolene synthase OS=Santalum austrocaledonicum OX=293154 PE=2 SV=2
	TEA018260	0	0	0	0	0	0	0	0	0	Probable mannitol dehydrogenase OS=Fragaria ananassa OX=3747 GN=CAD PE=2 SV=1
	TEA006301	0	0.054435	0.049321	0	0	0	0	0.190586	0.118138	Geraniol 8-hydroxylase OS=Catharanthus roseus OX=4058 GN=CYP76B6 PE=1 SV=1
	TEA018113	0	0	0	0	0	0	0	0	0	Geraniol 8-hydroxylase OS=Swertia mussotii OX=137888 GN=CYP76B10 PE=1 SV=1
	TEA004398	7.37704	4.74105	5.88776	4.29983	6.20393	3.94374	16.5003	13.7576	4.90392	Geraniol 8-hydroxylase OS=Catharanthus roseus OX=4058 GN=CYP76B6 PE=1 SV=1
	TEA018254	2.65894	1.60999	3.97185	3.36782	1.28185	6.08287	3.61504	4.94393	2.47636	Probable mannitol dehydrogenase OS=Fragaria ananassa OX=3747 GN=CAD PE=2 SV=1
	TEA022397	2.18051	1.49155	2.35305	4.10743	2.81807	4.51695	1.26788	3.69169	0.982731	Probable mannitol dehydrogenase OS=Fragaria ananassa OX=3747 GN=CAD PE=2 SV=1
	TEA014790	3.8405	3.10633	2.49541	0.485381	0.227833	1.09319	11.271	0.934392	2.67596	Iridoid oxidase OS=Catharanthus roseus OX=4058 GN=IO PE=1 SV=1
	TEA013360	0.677164	1.51102	0.485945	1.18874	0.624927	1.87405	2.0729	1.61025	0.960567	Probable mannitol dehydrogenase OS=Fragaria ananassa OX=3747 GN=CAD PE=2 SV=1
	TEA001438	0	0	0	0	0	0	0.198147	0.306664	0	8-hydroxygeraniol dehydrogenase OS=Catharanthus roseus OX=4058 GN=10HGO PE=1 SV=1
	TEA007033	0	0	0.052705	0	0	0	0	0	0	(-)-alpha-terpineol synthase OS=Vitis vinifera OX=29760 PE=1 SV=1
	TEA025455	37.496	27.8709	32.889	11.8165	13.4803	12.6691	16.2772	25.5257	20.7492	Cytochrome P450 76T24 OS=Catharanthus roseus OX=4058 GN=CYP76T24 PE=2 SV=1
	TEA001541	0	0	0	0.103271	0	0.137617	0	0	0	Geraniol 8-hydroxylase OS=Catharanthus roseus OX=4058 GN=CYP76B6 PE=1 SV=1
	TEA018105	0	0	0	0	0	0	0	0	0	7-ethoxycoumarin O-deethylase OS=Helianthus tuberosus OX=4233 GN=CYP76B1 PE=1 SV=1
	TEA025463	7.24053	4.82119	7.74096	25.8626	35.1529	36.7748	12.094	6.96617	4.32131	Cytochrome P450 76T24 OS=Catharanthus roseus OX=4058 GN=CYP76T24 PE=2 SV=1
	TEA006307	14.9256	13.0671	15.0947	31.6878	31.7557	37.284	20.9644	27.3481	11.9822	Geraniol 8-hydroxylase OS=Catharanthus roseus OX=4058 GN=CYP76B6 PE=1 SV=1
	TEA033872	0	0	0	0.305764	0.345295	0.99103	0.174037	0	0	Probable mannitol dehydrogenase OS=Fragaria ananassa OX=3747 GN=CAD PE=2 SV=1
	TEA009449	0	0	0	0	0	0	0	0	0	(-)-alpha-terpineol synthase OS=Vitis vinifera OX=29760 PE=1 SV=1
	TEA020412	0	0	0	0	0	0	0	0	0	Geraniol 8-hydroxylase OS=Catharanthus roseus OX=4058 GN=CYP76B6 PE=1 SV=1
	TEA002963	0	0	0	0	0	0	0	0	0	(-)-alpha-terpineol synthase OS=Vitis vinifera OX=29760 PE=1 SV=1
	TEA032782	0	0	0	0.251611	0.165306	0	0	0	0	Short-chain dehydrogenase/reductase 2b OS=Arabidopsis thaliana OX=3702 GN=SDR2b PE=1 SV=1
	TEA007029	0	0	0	0	0	0	0	0	0	(-)-alpha-terpineol synthase OS=Vitis vinifera OX=29760 PE=1 SV=1
	TEA001326	0.144784	0	0	0	0	0	0.056602	0	0.211239	Iridoid oxidase OS=Catharanthus roseus OX=4058 GN=IO PE=1 SV=1
	TEA014079	4.53988	8.8438	3.91921	18.8218	23.3617	14.1713	6.50411	4.31107	8.04107	Geraniol 8-hydroxylase OS=Swertia mussotii OX=137888 GN=CYP76B10 PE=1 SV=1
	TEA010127	2.00769	1.46288	4.18708	3.18959	1.79274	6.23433	2.21058	5.16671	2.23146	Probable mannitol dehydrogenase OS=Fragaria ananassa OX=3747 GN=CAD PE=2 SV=1
	TEA006306	0	0.517404	0	1.5518	1.19967	0.977466	0	0	0	Geraniol 8-hydroxylase OS=Catharanthus roseus OX=4058 GN=CYP76B6 PE=1 SV=1
	TEA017654	0	0	0	0	0	0	0	0	0	(-)-alpha-terpineol synthase OS=Vitis vinifera OX=29760 PE=1 SV=1
	TEA021197	0	0	0	0	0	0	0	0	0	Probable mannitol dehydrogenase OS=Fragaria ananassa OX=3747 GN=CAD PE=2 SV=1
	TEA001544	0.185319	0.30834	0.818441	3.83699	1.19856	2.28119	0.113591	0	0.004217	Cytochrome P450 76T24 OS=Catharanthus roseus OX=4058 GN=CYP76T24 PE=2 SV=1
	TEA020730	0	0.175969	0	0	0	0	0	0.099551	0	(-)-alpha-terpineol synthase OS=Vitis vinifera OX=29760 PE=1 SV=1
	TEA000482	0	0	0	0	0	0	0	0	0	Probable mannitol dehydrogenase OS=Fragaria ananassa OX=3747 GN=CAD PE=2 SV=1
	TEA022294	0	0.145854	0.347874	0	0	0	0.065515	0	0.077411	(-)-alpha-terpineol synthase OS=Vitis vinifera OX=29760 PE=1 SV=1
	TEA030704	0	0	0	0	0	0	0	0.006355	0	Cytochrome P450 76T24 OS=Catharanthus roseus OX=4058 GN=CYP76T24 PE=2 SV=1
	TEA025468	37.1034	28.4677	34.9736	39.3997	27.5333	41.677	25.4849	29.1728	33.7194	Cytochrome P450 76T24 OS=Catharanthus roseus OX=4058 GN=CYP76T24 PE=2 SV=1
	Camellia_sinensis_newGene_1991	0.42981	0.161822	0.060599	0	0	0	0.059905	0	0	Probable mannitol dehydrogenase OS=Fragaria ananassa OX=3747 GN=CAD PE=2 SV=1
	Camellia_sinensis_newGene_4342	0.205781	0.370429	0.079049	0.389779	1.01167	0.978565	0.353712	1.1747	0.079264	Cytochrome P450 76T24 OS=Catharanthus roseus OX=4058 GN=CYP76T24 PE=2 SV=1
	Camellia_sinensis_newGene_6573	4.29211	4.74505	3.26062	1.49513	1.41437	0.638624	1.09995	2.91717	2.34	(-)-alpha-terpineol synthase OS=Vitis vinifera OX=29760 PE=1 SV=1
	Camellia_sinensis_newGene_13463	0	0	0	0	0.522351	0	0	0	0	Probable mannitol dehydrogenase OS=Mesembryanthemum crystallinum OX=3544 GN=ELI3 PE=2 SV=1
	Camellia_sinensis_newGene_35973	0	0	1.62965	0	0	0	0.455623	0	0.745338	(-)-alpha-terpineol synthase OS=Vitis vinifera OX=29760 PE=1 SV=1
	Camellia_sinensis_newGene_28201	359.943	366.184	299.656	18.4361	26.6013	17.2298	182.124	218.925	116.545	(-)-alpha-terpineol synthase OS=Vitis vinifera OX=29760 PE=1 SV=1
	Camellia_sinensis_newGene_14169	0	0	0	0	0	0.962726	0	0	0	Probable mannitol dehydrogenase OS=Fragaria ananassa OX=3747 GN=CAD PE=2 SV=1
	Camellia_sinensis_newGene_22126	1147.59	1059.03	925.703	224.823	226.002	145.825	329.635	673.391	242.108	(-)-alpha-terpineol synthase OS=Vitis vinifera OX=29760 PE=1 SV=1
	Camellia_sinensis_newGene_27142	6.65421	5.84106	10.5396	8.1502	10.7527	16.047	7.64715	65.4223	10.7264	Probable mannitol dehydrogenase OS=Fragaria ananassa OX=3747 GN=CAD PE=2 SV=1
	Camellia_sinensis_newGene_34440	0.372707	0	0	1.4548	1.12653	0.858341	0	0.261734	0	Probable mannitol dehydrogenase OS=Fragaria ananassa OX=3747 GN=CAD PE=2 SV=1
	Camellia_sinensis_newGene_18463	0	0	0	0	0.886336	0.678067	0.180248	0	0.276303	Probable mannitol dehydrogenase OS=Fragaria ananassa OX=3747 GN=CAD PE=2 SV=1
	Camellia_sinensis_newGene_14173	0	0	0	1.00078	1.10473	1.73988	0.071179	0.322811	0.046825	Probable mannitol dehydrogenase OS=Fragaria ananassa OX=3747 GN=CAD PE=2 SV=1
	Camellia_sinensis_newGene_24119	0	0.040755	0.580552	0	0	0	0.425715	0	0.034966	(-)-alpha-terpineol synthase OS=Vitis vinifera OX=29760 PE=1 SV=1
